# Supplementary material for: A Cu(I)-Based MOF with Nonlinear Optical Properties and a Favorable Optical Limit Threshold
Source: Nanomaterials (Basel). 2025 Jan 20;15(2):145. doi: 10.3390/nano15020145 (PMC11767271; doi:10.3390/nano15020145)
Supplement: Supplementary file 1 [file nanomaterials-15-00145-s001.zip]

Archive with 1 entries (1 files):
- nanomaterials-3431309-supplementary.pdf
